# Supplementary material for: A Systematic Review and Meta-Analysis on the Effectiveness and Safety of Tranexamic Acid for Postpartum Haemorrhage in Patients with Haemorrhagic Disorders
Source: Diseases. 2026 Jan 19;14(1):34. doi: 10.3390/diseases14010034 (PMC12840432; doi:10.3390/diseases14010034)
Supplement: Supplementary file 1 [file diseases-14-00034-s001.zip]

Archive with 1 entries (1 files):
- diseases-4076034-supplementary.pdf
